# Supplementary material for: Context-dependent memory recall in HMD-based immersive virtual environments
Source: PLoS One. 2023 Aug 4;18(8):e0289079. doi: 10.1371/journal.pone.0289079 (PMC10403131; doi:10.1371/journal.pone.0289079)
Supplement: S1 File — (ZIP) [file pone.0289079.s001.zip]

Archive with 5 entries (4 files):
- Analysis/
- Analysis/CDM FINAL(3.0).R
- __MACOSX/Analysis/._CDM FINAL(3.0).R
- Analysis/datach(3.0).xlsx
- __MACOSX/Analysis/._datach(3.0).xlsx
