# Supplementary material for: Context-dependent memory recall in HMD-based immersive virtual environments
Source: PLoS One. 2023 Aug 4;18(8):e0289079. doi: 10.1371/journal.pone.0289079 (PMC10403131; doi:10.1371/journal.pone.0289079)
Supplement: S1 File — (ZIP) [file pone.0289079.s001.zip › Analysis/CDM FINAL(3.0).R]

####======================================
### Project: Context-dependent memory recall in HMD-based immersive virtual environments
### Script to analyze the measures obtained from the parsed .xcl data file
### Data transformations, tests and statistical models
### Vojtech Jurik, Martin Jelinek, Alexandra Ruzickova, Masaryk University, jurik.vojtech@mail.muni.cz, 2023
###======================================

### Import packages ####
#install.packages("xlsx") 
#install.packages("ggplot2")
#install.packages("nparLD")
#install.packages("lme4")
#install.packages("lmerTest")
#install.packages("stargazer")
#install.packages("dotwhisker")
#install.packages("jtools")
#install.packages("effects")
#install.packages("reghelper")
#install.packages("dplyr")
#install.packages("readxl") 
#install.packages("ResourceSelection")
#install.packages("groundhog")

### Import libraries ####
library(jtools) 
library(ggplot2)  
library(dotwhisker)
library(stargazer)
library(lme4)
library(lmerTest)
library(effects) #plotting, graphs
library(reghelper)
library(ResourceSelection)
library(dplyr)
library(readxl)

##R version: "R version 4.3.0 (2023-04-21)"
version$version.string
citation()

#Groundhog - https://groundhogr.com/
library("groundhog")
pkgs <- c("rio","metafor")
groundhog.library(pkgs, "2023-03-15")

#Load data 
#setwd(...) # folder with the data file in your device; example: "setwd(C:/Users/Yoga 530/OneDrive/Počítač/Projects/M.CH./)"
#setwd(...) 
datach <- read_excel("datach.xlsx")
datach

#CL - critical lures
#correct - correctly recalled words
#sex - biological sex of participants

#### Descriptive statistics ####

# Absolute frequencies: sex, condition, language #
afsex <- table(datach$sex)
print(afsex)

afcondition <- table(datach$condition)
print(afcondition)

datach %>%
  group_by(datach$sex, datach$condition) %>%
  summarize(Freq=n())

aflang <- table(datach$language)
print(aflang)

# Age # 
summary(datach$age)
sd(datach$age)

###################################################################################
###### ANALYSES of Correct recall ###############################š 
#######################################
## EXPLORE ##
# analyzing variable "correct" #
correct <- (datach$correct)
hist(correct) 
corrlog <- log(correct)  ## time data transformed by logit transformation (log naturalis)
hist(corrlog)
qqnorm(correct) # ggplot check
qqline(correct)
qqnorm(corrlog) 
qqline(corrlog) # fits the best


### Means, Medians, SDs ###

# SEX X CORRECT #
data_sex <- datach %>%                           
  group_by(datach$sex) %>%
  summarise_at(vars(correct),
               list(mean = mean,
                    sd = sd)) %>%
  as.data.frame()
data_sex  

# CONDITION X CORRECT #
data_cond <- datach %>%                           
  group_by(datach$condition) %>%
  summarise_at(vars(correct),
               list(mean = mean,
                    sd = sd)) %>%
  as.data.frame()
data_cond 

# SEX X CONDITION X CORRECT #
data_sc <- datach %>%                           
  group_by(datach$sex, datach$condition) %>%
  summarise_at(vars(correct),
               list(mean = mean,
                    median = median,
                    sd = sd)) %>%
  as.data.frame()
data_sc  


###### Linear mixed effects MODELING, DV <- corrlog ###
#null model without predictors, not multilevel

basic <- lm(corrlog ~ 1, data = datach)
summary(basic)
#model with 2 independet variables (2 factors) (no interactions)
mdl1 <- lmer(corrlog ~ sex + condition + (1|language), data = datach, REML=TRUE)
summary(mdl1)
#testing model with 2 independet variables (2 factors) (with interactions)
mdl2 <- lmer(corrlog ~ sex * condition + (1|language), data = datach, REML=TRUE)
summary(mdl2)
#testing model with 3 independet variables (3 factors)
mdl3 <- lmer(corrlog ~ sex + condition + age + (1|language), data = datach, REML=TRUE)
summary(mdl3)

##_____________________
#Choosing the best model 
## Anova testing of models
anova(mdl1, mdl2)
anova(mdl1, mdl3) #AIC/BIC best for mdl1

# ConfIntervals
confint(mdl1)
# Bootstrap 100000 iterations
# 3 warning(s): Model failed to converge with max|grad| = 0.00301119 (tol = 0.002, component 1) (and others)
mdl1_boot <- confint(mdl1, method="boot", .progress="txt", nsim=100000)

##summary model boot time
summary(mdl1_boot)
mdl1_boot

##residuals
residuals <- resid(mdl1)
hist(residuals) #normal/slightly skewed to the left


###################################################################################
###### ANALYSES of CL ###############################š 
#######################################
cl <- (datach$CL) ##critical lures
hist(cl)
corrCL <- log(cl) 
hist(corrCL)
# analyzing variable words
hist(cl)
qqnorm(cl) 
qqline(cl)


### Means, Medians, SDs ###

# SEX X CL #
data_sexCL <- datach %>%                           
  group_by(datach$sex) %>%
  summarise_at(vars(CL),
               list(mean = mean,
                    sd = sd)) %>%
  as.data.frame()
data_sexCL 

# CONDITION X CL #
data_condCL <- datach %>%                           
  group_by(datach$condition) %>%
  summarise_at(vars(CL),
               list(mean = mean,
                    sd = sd)) %>%
  as.data.frame()
data_condCL 

# SEX X CONDITION X CL #
data_scc <- datach %>%                           
  group_by(datach$sex, datach$condition) %>%
  summarise_at(vars(CL),
               list(mean = mean,
                    median = median,
                    sd = sd)) %>%
  as.data.frame()
data_scc  


###  Linear mixed effects MODELING, DV <- CL ###
#null model without predictors, not multilevel
CLbasic <- lmer(cl ~ (1|language), data = datach)
summary(CLbasic)

#model with 2 independet variables (2 factors) (no interactions)
CLmdl1 <- lmer(cl ~ condition + sex + (1|language), data = datach, REML=TRUE)
summary(CLmdl1)

#testing model with 2 independet variables (2 factors) (with interactions)
CLmdl2 <- lmer(CL ~ sex * condition + (1|language), data = datach,  REML=TRUE)
summary(CLmdl2)

#testing model with 3 independet variables (3 factors) (with interactions)
CLmdl3 <- lmer(cl ~ sex * condition + age + (1|language), data = datach,  REML=TRUE)
summary(CLmdl3)

## Anova testing of models
anova(CLmdl1, CLmdl2)
anova(CLmdl1, CLmdl3) #AIC/BIC best for CLmdl1

# ConfIntervals
confint(CLmdl1)
# Bootstrap 100000 iterations
# 3 warning(s): Model failed to converge with max|grad| = 0.00301119 (tol = 0.002, component 1) (and others)
CLmdl1_boot <- confint(CLmdl1, method="boot", .progress="txt", nsim=100000)

##summary model boot time
summary(CLmdl1_boot)
CLmdl1_boot

##residuals
residuals <- resid(CLmdl1)
hist(residuals) #skewed to the right
corrCL <- log(residuals) 
hist(corrCL)


############################################################################
##### GRAPH VISUALIZATIONS ##########################################
###########################################

### line graphs ###
# Function to calculate the mean and the standard deviation
data_summary <- function(data, varname, groupnames){
  require(plyr)
  summary_func <- function(x, col){
    c(mean = mean(x[[col]], na.rm=TRUE),
      sd = sd(x[[col]], na.rm=TRUE),
      firstQ = quantile(x[[col]], na.rm=TRUE, 0.25),
      lastQ = quantile(x[[col]], na.rm=TRUE, 0.75))
  }
  data_sum<-ddply(data, groupnames, .fun=summary_func,
                  varname)
  data_sum <- rename(data_sum, c("mean" = varname))
  return(data_sum)
}

library(plyr)
library(dplyr)

df_correct <- data_summary(datach, varname="correct", 
                        groupnames=c("condition", "sex"))
df_CL <- data_summary(datach, varname="CL", 
                         groupnames=c("condition", "sex"))

names(df_correct)[names(df_correct) == "firstQ.25%"] <- "firstQ"
names(df_correct)[names(df_correct) == "lastQ.75%"] <- "lastQ"
names(df_CL)[names(df_CL) == "firstQ.25%"] <- "firstQ"
names(df_CL)[names(df_CL) == "lastQ.75%"] <- "lastQ"

#______________________________
# Corr graph

correct_graph <- ggplot(df_correct, aes(x=condition, y=correct, shape=sex, group=sex, color=sex)) + 
  geom_line(size = 0.2) +
  geom_point(size=3) +
  geom_errorbar(aes(ymin=firstQ, ymax=lastQ), width=0.5, position=position_dodge(0.05))

print(correct_graph)

correct_graph+labs(x="Condition", y = "Correctness")+
  theme_minimal() + labs(color='Sex', shape='Sex') + theme(legend.position="top") +
  scale_color_manual(values=c('#ed1c22','#5dad5d', '#234aac'), labels=c('Men', 'Women')) +
  scale_shape_manual(values=c(15,17,19), labels=c('Men', 'Women')) +
  scale_y_continuous(limits = c(0,30), breaks = seq(0,30,10), expand = c(0,0)) +
  scale_x_discrete(labels = c("Control", "Experimental"))


# CL graph

CL_graph <- ggplot(df_CL, aes(x=condition, y=CL, shape=sex, group=sex, color=sex)) + 
  geom_line(size = 0.2) +
  geom_point(size=3) +
  geom_errorbar(aes(ymin=firstQ, ymax=lastQ), width=0.5, position=position_dodge(0.05))

print(CL_graph)

CL_graph+labs(x="Condition", y = "CL Recall")+
  theme_minimal() + labs(color='Sex', shape='Sex') + theme(legend.position="top") +
  scale_color_manual(values=c('#ed1c22','#5dad5d', '#234aac'), labels=c('Men', 'Women')) +
  scale_shape_manual(values=c(15,17,19), labels=c('Men', 'Women')) +
  scale_y_continuous(limits = c(0,3), breaks = seq(0,3,3), expand = c(0,0)) +
  scale_x_discrete(labels = c("Control", "Experimental"))
