# Supplementary material for: Context-dependent memory recall in HMD-based immersive virtual environments
Source: PLoS One. 2023 Aug 4;18(8):e0289079. doi: 10.1371/journal.pone.0289079 (PMC10403131; doi:10.1371/journal.pone.0289079)
Supplement: S1 File — (ZIP) [file pone.0289079.s001.zip › Analysis/datach(3.0).xlsx]

## Sheet: datach
id	age	sex	language	condition	CL	correct	total	odd	totodd
3	21	man	1	control	2	12	14	0	2
12	21	man	1	control	1	13	15	1	2
14	23	man	1	control	3	22	26	1	4
17	28	man	1	control	3	33	36	0	3
20	20	man	2	control	0	22	23	1	1
23	24	man	1	control	2	16	20	2	4
32	22	man	1	control	2	14	18	2	4
39	22	man	1	control	3	15	18	0	3
42	44	man	1	control	0	27	27	0	0
46	25	man	1	control	1	13	14	0	1
65	22	man	2	control	0	21	24	3	3
68	22	man	2	control	1	19	20	0	1
75	19	man	2	control	0	17	17	0	0
80	21	man	1	control	2	12	14	0	2
82	24	man	1	control	4	20	24	0	4
85	21	man	2	control	1	10	12	1	2
93	22	man	2	control	2	22	25	1	3
13	46	man	1	experimental	4	21	27	2	6
15	25	man	1	experimental	2	16	20	2	4
16	25	man	1	experimental	0	11	11	0	0
22	24	man	1	experimental	2	21	23	0	2
28	22	man	1	experimental	0	19	19	0	0
33	22	man	1	experimental	2	12	15	1	3
38	29	man	2	experimental	0	10	10	0	0
40	22	man	1	experimental	3	8	12	1	4
41	41	man	1	experimental	2	10	12	0	2
49	19	man	2	experimental	2	13	15	0	2
66	22	man	2	experimental	0	13	13	0	0
70	22	man	1	experimental	1	18	19	0	1
76	20	man	1	experimental	2	14	17	1	3
81	22	man	1	experimental	4	21	25	0	4
84	28	man	1	experimental	2	16	18	0	2
88	29	man	2	experimental	1	5	6	0	1
1	20	woman	1	control	2	27	29	0	2
4	22	woman	1	control	4	23	27	0	4
6	21	woman	1	control	0	16	16	0	0
8	21	woman	1	control	1	17	18	0	1
10	22	woman	1	control	0	24	24	0	0
19	23	woman	2	control	2	22	24	0	2
24	22	woman	1	control	1	15	16	0	1
27	21	woman	1	control	3	22	27	2	5
29	23	woman	1	control	0	10	10	0	0
30	21	woman	2	control	1	17	19	1	2
35	23	woman	1	control	2	15	18	1	3
37	21	woman	1	control	1	29	30	0	1
44	21	woman	1	control	3	16	19	0	3
47	23	woman	1	control	1	18	20	1	2
50	21	woman	1	control	0	25	25	0	0
52	38	woman	1	control	2	19	23	2	4
55	22	woman	1	control	0	16	17	1	1
56	21	woman	1	control	4	28	32	0	4
59	26	woman	1	control	0	11	12	1	1
60	22	woman	2	control	1	21	22	0	1
62	21	woman	1	control	0	26	26	0	0
64	24	woman	1	control	0	13	15	2	2
69	20	woman	1	control	2	13	16	1	3
72	24	woman	1	control	2	35	37	0	2
74	23	woman	2	control	3	20	23	0	3
78	24	woman	1	control	1	33	34	0	1
83	23	woman	1	control	3	27	31	1	4
87	22	woman	2	control	2	12	14	0	2
90	21	woman	1	control	2	30	33	1	3
92	21	woman	2	control	4	19	23	0	4
2	21	woman	1	experimental	1	17	18	0	1
5	20	woman	1	experimental	2	21	23	0	2
7	23	woman	1	experimental	1	20	22	1	2
9	23	woman	1	experimental	2	17	19	0	2
11	20	woman	1	experimental	0	37	38	1	1
18	22	woman	1	experimental	1	12	13	0	1
21	22	woman	1	experimental	3	22	26	1	4
25	22	woman	1	experimental	0	17	17	0	0
26	23	woman	1	experimental	3	21	26	2	5
31	21	woman	1	experimental	3	28	31	0	3
34	20	woman	1	experimental	3	21	26	2	5
36	20	woman	1	experimental	2	11	13	0	2
43	23	woman	1	experimental	1	25	27	1	2
45	20	woman	2	experimental	0	18	19	1	1
48	21	woman	1	experimental	2	16	18	0	2
51	22	woman	1	experimental	0	24	24	0	0
53	21	woman	1	experimental	1	22	23	0	1
54	20	woman	1	experimental	1	21	22	0	1
57	21	woman	1	experimental	1	27	28	0	1
58	22	woman	1	experimental	1	12	14	1	2
61	21	woman	1	experimental	0	27	27	0	0
63	20	woman	1	experimental	3	19	24	2	5
67	20	woman	2	experimental	0	11	11	0	0
71	22	woman	1	experimental	2	11	14	1	3
77	25	woman	1	experimental	1	18	19	0	1
79	21	woman	1	experimental	2	22	24	0	2
86	22	woman	1	experimental	1	15	17	1	2
89	23	woman	1	experimental	1	25	26	0	1
91	20	woman	1	experimental	0	16	16	0	0
